# Supplementary material for: Hydroxytyrosol Improves Obesity and Insulin Resistance by Modulating Gut Microbiota in High-Fat Diet-Induced Obese Mice
Source: Front Microbiol. 2019 Mar 4;10:390. doi: 10.3389/fmicb.2019.00390 (PMC6410680; doi:10.3389/fmicb.2019.00390)
Supplement: TABLE S1 — Original sequences information. [file Table_1.XLSX]

## Sheet: Sheet1
amplified_region	insert_size	sequencing_length	raw_reads	total_base
338F_806R	468	PE300	1574700*2	947969400
