# Supplementary material for: Hydroxytyrosol Improves Obesity and Insulin Resistance by Modulating Gut Microbiota in High-Fat Diet-Induced Obese Mice
Source: Front Microbiol. 2019 Mar 4;10:390. doi: 10.3389/fmicb.2019.00390 (PMC6410680; doi:10.3389/fmicb.2019.00390)
Supplement: TABLE S2 — Valid sequences information. [file Table_2.XLSX]

## Sheet: Sheet1
Amplified Region	Samples	Sequences	Bases(bp)	Average Length
338F_806R	24	1090437	476540397	437.018
