# Supplementary material for: Hydroxytyrosol Improves Obesity and Insulin Resistance by Modulating Gut Microbiota in High-Fat Diet-Induced Obese Mice
Source: Front Microbiol. 2019 Mar 4;10:390. doi: 10.3389/fmicb.2019.00390 (PMC6410680; doi:10.3389/fmicb.2019.00390)
Supplement: TABLE S3 — Coverage index. [file Table_3.XLSX]

## Sheet: Sheet1
Sample\Estimators	coverage
chow_1	1
chow_2	1
chow_3	1
chow_4	1
chow_5	1
chow_6	1
HFD_1	0.999962
HFD_2	1
HFD_3	1
HFD_4	1
HFD_5	1
HFD_6	1
HT_1	1
HT_2	1
HT_3	1
HT_4	1
HT_5	1
HT_6	1
HTF_1	1
HTF_2	1
HTF_3	0.999962
HTF_4	1
HTF_5	1
HTF_6	1
