# Supplementary material for: Hydroxytyrosol Improves Obesity and Insulin Resistance by Modulating Gut Microbiota in High-Fat Diet-Induced Obese Mice
Source: Front Microbiol. 2019 Mar 4;10:390. doi: 10.3389/fmicb.2019.00390 (PMC6410680; doi:10.3389/fmicb.2019.00390)
Supplement: Supplementary file 4 [file Data_Sheet_1.ZIP]

Archive with 15 entries (15 files):
- AKT.tif
- GAPDH-2.tif
- GAPDH.tif
- IL-1β.tif
- IL-6.tif
- IRS.tif
- IκB-α.tif
- JNK.tif
- Occludin.tif
- p-AKT.tif
- p-IRS.tif
- p-JNK.tif
- TLR-4.tif
- TNF-α.tif
- ZO-1.tif
